# Supplementary material for: Warming Effects on Periphyton Community and Abundance in Different Seasons Are Influenced by Nutrient State and Plant Type: A Shallow Lake Mesocosm Study
Source: Front Plant Sci. 2020 Apr 9;11:404. doi: 10.3389/fpls.2020.00404 (PMC7161416; doi:10.3389/fpls.2020.00404)
Supplement: TABLE S1 — Results of two-way ANOVA comparing the effects of nutrient (two levels: low and high; d.f. = 1), temperature (three levels: ambient, warming and enhanced warming; d.f. = 2) and the interaction between nutrient and temperature (d.f. = 2) on environmental variables. All bolded values in the tables are significant at p < 0.05. [file Table_1.xlsx]

## Sheet: S1
Table S1
Results of two-way ANOVA comparing the effects of nutrient (two levels: low and high; d.f. = 1), temperature (three levels: ambient, warming and enhanced warming; d.f. = 2) and the interaction between nutrient and temperature (d.f. = 2) on environmental variables. All bolded values in the tables are significant at p < 0.05.
	nutrient (N)			temperature (T)			N*T
	F	P		F	P		F	P
May
Chla	4.729	0.043		0.233	0.795		0.183	0.835
conductivity	3.682	0.071		0.619	0.55		1.043	0.373
TP	22.503	<0.001		0.456	0.641		0.457	0.64
TN	55.28	<0.001		0.241	0.758		0.404	0.685
pH	1.718	0.206		0.801	0.464		0.645	0.536
DO	1.222	0.284		1.168	0.333		1.191	0.35
temperature	4.316	0.05		146.44	<0.001		0.002	0.998
August
Chla	12.02	0.002		2.176	0.142		2.032	0.161
conductivity	11.01	0.003		3.314	0.05		1.366	0.28
TP	29.553	<0.001		1.166	0.334		1.157	0.337
TN	20.267	<0.001		1.385	0.275		1.277	0.303
pH	6.644	0.013		0.538	0.593		0.048	0.953
DO	4.567	0.067		8.491	0.003		2.606	0.104
temperature	26.203	<0.001		173.245	<0.001		0.055	0.961
November
Chla	3.4	0.032		0.556	0.583		0.738	0.492
TP	8.114	0.011		1.005	0.386		1.172	0.332
TN	118.32	<0.001		1.295	0.222		3.76	0.044
pH	9.219	0.005		0.175	0.841		0.321	0.729
DO	0.205	0.667		3.176	0.071		0.006	0.994
temperature	10.062	0.008		164.845	<0.001		0.002	0.998
February
Chla	4.826	0.041		0.365	0.699		0.231	0.796
conductivity	1.433	0.247		2.183	0.142		1.171	0.333
TP	12.361	<0.001		0.246	0.784		0.099	0.905
TN	301.85	<0.001		1.342	0.366		1.605	0.222
pH	50.851	<0.001		0.923	0.415		0.42	0.663
DO	2.591	0.125		0.074	0.929		0.404	0.674
temperature	19.547	0.002		1149.78	<0.001		0.051	0.95
Chla, the concentration of phytoplankton chlorophyll a in water column; TP, total phosphorus; TN, total nitrogen; DO, dissolved oxygen.

## Sheet: S2
Table S2
Results of three-way ANOVA comparing the effects of nutrient (two levels: low and high), temperature (three levels: ambient, warming and enhanced warming), nutrient*temperature and plant type (four levels: natural P. crispus, artificial P. crispus, natural E. canadensis and artificial E. canadensis) on the relative abundance of Bacillariophyta, Chlorophyta and Cyanophyta in periphyton. All bolded…
	d.f.		Bacillariophyta			Chlorophyta			Cyanophyta
			F	P		F	P		F	P
May
nutrient (N)	1		1.298	0.258		0.229	0.633		6.723	0.011
temperature (T)	2		0.106	0.899		1.282	0.283		3.375	0.039
nutrient*temperature	2		0.884	0.417		0.08	0.923		2.895	0.061
nutrient*temperature (plant type)	18		1.678	0.178		0.363	0.78		2.651	0.054
August
nutrient (N)	1		1.977	0.163		1.859	0.176		0	0.985
temperature (T)	2		0.38	0.685		0.164	0.849		0.367	0.694
nutrient*temperature	2		1.055	0.353		0.97	0.383		0.721	0.489
nutrient*temperature (plant type)	18		5.006	0.003		3.057	0.033		2.988	0.035
November
nutrient (N)	1		0.6	0.441		0.651	0.422		1.533	0.219
temperature (T)	2		0.09	0.914		0.355	0.702		1.009	0.369
nutrient*temperature	2		1.664	0.195		0.385	0.682		0.649	0.525
nutrient*temperature (plant type)	18		0.285	0.836		2.236	0.09		0.359	0.783
February
nutrient (N)	1		0.388	0.535		0.33	0.567		0.644	0.425
temperature (T)	2		0.641	0.529		0.729	0.486		0.286	0.752
nutrient*temperature	2		0.571	0.567		0.491	0.614		0.427	0.654
nutrient*temperature (plant type)	18		0.694	0.558		1.808	0.152		0.754	0.523

## Sheet: S3
Table S3
Results of Pair-wise ANOSIM tests for treatment effects (nutrient*temperature) in May, August, November and February. CON represents ambient temperature without nutrient addition; W represents warming without nutrient addition; EW represents enhanced warming without nutrient addition; NP represents ambient temperature with nutrient addition; W&NP represents warming with nutrient addition; EW&NP r…
	CON	W	EW	NP	W&NP	EW&NP
May
CON
W	0.004
EW	0.066	0.023
NP	0.001	0.001	0.002
W&NP	0.001	0.001	0.017	0.087
EW&NP	0.001	0.001	0.018	0.099	0.477
August
CON
W	0.016
EW	0.047	0.127
NP	0.001	0.001	0.001
W&NP	0.001	0.001	0.001	0.007
EW&NP	0.001	0.001	0.001	0.001	0.011
November
CON
W	0.004
EW	0.006	0.241
NP	0.001	0.001	0.001
W&NP	0.001	0.001	0.001	0.049
EW&NP	0.001	0.002	0.001	0.024	0.429
February
CON
W	0.018
EW	0.011	0.306
NP	0.001	0.001	0.005
W&NP	0.001	0.003	0.001	0.026
EW&NP	0.001	0.001	0.001	0.003	0.059

## Sheet: S4
Table S4
Results of three-way ANOVA comparing the effects of nutrient (two levels: low and high), temperature (three levels: ambient, warming and enhanced warming), nutrient*temperature and plant type (four levels: natural P. crispus, artificial P. crispus, natural E. canadensis and artificial E. canadensis) on the Richness, Shannon-Wiener and Pielou indexes of periphyton. All bolded values in the tables …
	d.f.		Richness			Shannon-Wiener			Pielou
			F	P		F	P		F	P
May
nutrient (N)	1		3.858	0.053		6.022	0.016		6.158	0.015
temperature (T)	2		2.076	0.132		3.49	0.055		2.577	0.082
nutrient*temperature	2		0.801	0.452		0.539	0.585		0.347	0.708
nutrient*temperature (plant type)	18		2.313	0.082		5.022	0.003		2.967	0.036
August
nutrient (N)	1		1.188	0.279		6.343	0.014		21.066	0
temperature (T)	2		3.78	0.027		1.746	0.181		0.383	0.683
nutrient*temperature	2		0.134	0.875		0.322	0.726		5.385	0.006
nutrient*temperature (plant type)	18		1.851	0.144		1.798	0.154		2.331	0.08
November
nutrient (N)	1		1.174	0.282		3.309	0.072		1.606	0.208
temperature (T)	2		8.336	0		7.813	0.001		3.571	0.052
nutrient*temperature	2		4.266	0.017		2.131	0.125		1.468	0.236
nutrient*temperature (plant type)	18		0.986	0.403		2.147	0.1		3.914	0.011
February
nutrient (N)	1		2.613	0.11		4.255	0.052		1.543	0.217
temperature (T)	2		1.538	0.221		0.07	0.933		1.166	0.317
nutrient*temperature	2		1.77	0.176		0.821	0.443		1.106	0.335
nutrient*temperature (plant type)	18		1.151	0.333		6.989	0		8.131	0

## Sheet: S5
Table S5
RDA results of environmental variables selected by forward-selection procedures and permutation tests for the RDA models in the clear-low-nutrient state and the turbid-high-nutrient state in May, August, November and February. P values represent the results of permutation tests for the models, and R2 and R2 adjusted are the cumulative proportions explained by the models. All bolded values in the …
	May	August	November	February
Clear-low-nutrient state
Model	Rotifer	Rotifer + PO43－	Temp	Temp + TP
P	0.011	0.023	0.079	0.002
R2	0.203	0.37	0.164	0.399
R2 adjusted	0.123	0.23	0.081	0.265
Turbid-high-nutrient state
Model	Turbidity + Cladocera + conductivity	TP	Temp + PO43－ + Cladocera + TP	TP
P	0.002	0.059	0.001	0.04
R2	0.514	0.154	0.634	0.169
R2 adjusted	0.372	0.069	0.425	0.086
Temp, temperature

## Sheet: S6
Table S6
Results of two-way PERMANOVA comparing the effects of nutrient (two levels: low and high), temperature (three levels: ambient, warming and enhanced warming) and their interactions on the functional group composition of periphyton. All bolded values in the tables are significant at p < 0.05.
	d.f.		May			August			November			February
			F	P		F	P		F	P		F	P
nutrient	1		9.847	0.001		9.747	0.001		14.906	0.001		5.399	0.001
temperature	2		2.434	0.006		2.334	0.005		3.8	0.001		1.453	0.126
nutrient*temperature	2		1.975	0.029		1.974	0.021		1.606	0.089		2.156	0.008
